# Supplementary material for: Exploration and stabilization of Ras1 mating zone: A mechanism with positive and negative feedbacks
Source: PLoS Comput Biol. 2018 Jul 20;14(7):e1006317. doi: 10.1371/journal.pcbi.1006317 (PMC6070293; doi:10.1371/journal.pcbi.1006317)
Supplement: S1 Software — The code uses the Open Source Physics java library. (ZIP) [file pcbi.1006317.s001.zip]

Archive with 20 entries (20 files):
- custom/array/Array.java
- custom/array/ArrayHelper.java
- custom/array/arrayio.java
- custom/curve/NonLinearLSFit.java
- custom/draw/BufferedAnimation.java
- custom/draw/DrawLibrary.java
- custom/draw/Legend.java
- custom/draw/Notes
- custom/draw/plotter
- custom/draw/Plotter.java
- custom/io/FilenameParser.java
- custom/io/ioSerial.java
- custom/io/ioXML.java
- custom/math/MathHelper.java
- diffusion/model.java
- diffusion/nodeInitialization.java
- diffusion/SaveData.java
- diffusion/VoronoiDiagram.java
- Ras1PombeMatingPatch.jar
- simulation/App.java
