# Supplementary material for: Exploration and stabilization of Ras1 mating zone: A mechanism with positive and negative feedbacks
Source: PLoS Comput Biol. 2018 Jul 20;14(7):e1006317. doi: 10.1371/journal.pcbi.1006317 (PMC6070293; doi:10.1371/journal.pcbi.1006317)
Supplement: S1 Software — The code uses the Open Source Physics java library. (ZIP) [file pcbi.1006317.s001.zip › custom/array/Array.java]

/*
 * To change this template, choose Tools | Templates
 * and open the template in the editor.
 */
package custom.array;
//import java.util.TreeMap


/**
 *
 * @author danhurwitz
 */
public class Array {
  
  // Implement as a Tree 
  // Each object has fields: 
    // dimension
    // nodes
    // parent object 
    // contents
  
    // If 1D, contents is primitive array : is null
    // If 1D, nodes is null : array of Array
    
  
  
  Array(){}
  
//  public int[] getDimension(){
//    ArrayList<Integer> dimlist = new ArrayList<Integer>(); 
//     
//    
//    
//  }
//  
//  private ArrayList<Integer> getDimensionPrvt(ArrayList<Integer> dimList){
//    if(this.nodes = null ) dimList.add(new Integer(1));
//    else dimList.add(this.nodes.length);
//  }
//  
//  
  
}
