# Supplementary material for: Exploration and stabilization of Ras1 mating zone: A mechanism with positive and negative feedbacks
Source: PLoS Comput Biol. 2018 Jul 20;14(7):e1006317. doi: 10.1371/journal.pcbi.1006317 (PMC6070293; doi:10.1371/journal.pcbi.1006317)
Supplement: S1 Software — The code uses the Open Source Physics java library. (ZIP) [file pcbi.1006317.s001.zip › custom/draw/Notes]

	PrintWriter pw; 
	BufferedReader fr; 
	File fobj; 
	public arrayio(){ } // end constructor 
	public arrayio(String file){ setFile(file); } // end constructor 
	public void setFile(String filename){ fobj = new File(filename);} // end setFile
	public void setFile(File file){ if(fobj != file) fobj = file; }

	//********* dlmwrite - 1D array
	public void dlmwrite(String file, double[] a , String dlm, boolean append) throws FileNotFoundException{

		// setFile
		setFile(file); 

		// Create PrintWriter object 

			pw = new PrintWriter(new FileOutputStream(fobj, append));

		// Cycle a
		for(int i = 0; i < a.length ; i++){
			pw.print(a[i] + dlm);
		} // end cycle a 

		pw.close(); 

	} // end dlmwrite - 1D 

	//********* dlmwrite - 1D array (File parameter)
	public void dlmwrite(File file, double[] a , String dlm, boolean append) throws FileNotFoundException{

		// setFile
		setFile(file); 

		// Create PrintWriter object 

			pw = new PrintWriter(new FileOutputStream(fobj, append));

		// Cycle a
		for(int i = 0; i < a.length ; i++){
			pw.print(a[i] + dlm);
		} // end cycle a 

		pw.close(); 

	} // end dlmwrite - 1D 

	public  void dlmwrite(String file, double[] a) throws FileNotFoundException{ dlmwrite(file, a, "\n", false); } 
	public  void dlmwrite(String file, double[] a, boolean append) throws FileNotFoundException{ dlmwrite(file, a, "\n", append); } 
	public  void dlmwrite(String file, double[] a,String dlm) throws FileNotFoundException{ dlmwrite(file, a,dlm, false); } 
	// File parameter given 
	public  void dlmwrite(File file, double[] a) throws FileNotFoundException{ dlmwrite(file, a, "\n", false); } 
	public  void dlmwrite(File file, double[] a, boolean append) throws FileNotFoundException{ dlmwrite(file, a, "\n", append); } 
	public  void dlmwrite(File file, double[] a,String dlm) throws FileNotFoundException{ dlmwrite(file, a,dlm, false); } 
	
	// default file: 
	public  void dlmwrite(double[] a , String dlm, boolean append) throws FileNotFoundException{ dlmwrite(this.fobj, a,  dlm, append); }
	public  void dlmwrite(double[] a) throws FileNotFoundException{ dlmwrite(this.fobj, a, "\n", false); } 
	public  void dlmwrite(double[] a, boolean append) throws FileNotFoundException{ dlmwrite(this.fobj, a, "\n", append); } 
	public  void dlmwrite(double[] a,String dlm) throws FileNotFoundException{ dlmwrite(this.fobj, a , dlm, false); } 

	
