# Supplementary material for: Exploration and stabilization of Ras1 mating zone: A mechanism with positive and negative feedbacks
Source: PLoS Comput Biol. 2018 Jul 20;14(7):e1006317. doi: 10.1371/journal.pcbi.1006317 (PMC6070293; doi:10.1371/journal.pcbi.1006317)
Supplement: S1 Software — The code uses the Open Source Physics java library. (ZIP) [file pcbi.1006317.s001.zip › custom/draw/plotter]

package custom.draw;

import org.opensourcephysics.display.*;
import org.opensourcephysics.frames.PlotFrame;
import java.awt.Color;
import javax.swing.JFrame;
import java.lang.Number.Integer;
import java.util.ArrayList; 

public class Plotter{

	ArrayList<Figure> figureList = new ArrayList<Figure>(); 
	int ifigure = 0; 
	boolean HOLD = false; 

	public Plotter(){} // end constructor 
	public void hold(boolean _hold){ this.HOLD = _hold ;} // end hold 

	public void setFigure(int fnum){ Figure = fnum;}
	public void show(){
		for(Figure fig : figureList)
			fig.setVisible(true); 
		}
	} // end show 

	public void show(Integer... ishow ){
		for(Integer i : ishow){
			figureList.get(i).setVisible(true); 
		} // for loop 
	} // end show 
	


	//********** Histograms 
		public hist(double[] x, int nbins, Color color){
			Figure fig = retFigure(); 
			fig.hist(x, nbins, color);
		} // end hist 

		public hist(double[] x, int nbins){
			Figure fig = retFigure(); 
			fig.hist(x,nbins, fig.getColor()[0]);
		} // end hist(x,nbins)

		public hist(double[] x){ hist(x, 10); } // end hist(x)
		public hist(double[] x, Color color) {hist(x,10,color);} // end hist(x,color)

	//********** Scatter Plots 
		public scatter(double[] x, double[] y, Color color){
			Figure fig = retFigure();
			fig.scatter(x,y,color); 
		} // end scatter 

		public scatter(double[] x, double[] y){
			Figure fig = retFigure();
			fig.scatter(x,y,fig.getColor()[0]); 
		} // end scatter 


	
	//********** Line Plots 
		public plot(double[] x, double[] y, Color mcolor, Color lcolor ){
			Figure fig = retFigure(); 
			fig.plot(x,y,mcolor,lcolor);
		} // end plot 
		
		public plot(double[] x, double[] y, Color color ){ plot(x,y,color,color); } // end plot 

		public plot(double[] x, double[] y){
			Figure fig = retFigure(); 
			Color[] colors = fig.getColor();
			fig.plot(x,y,colors[0], colors[1]);
		} // end plot 

	private Figure retFigure(){
		// if hold is off, create new figure, add to end of figureList and switch to it 
		if(!HOLD || figureList.get(0) == null){
			current_figure = new Figure(); 
			ifigure = figureList.indexOf(current_figure);
			return current_figure; 
		} else return figureList.get(ifigure);
	} // end retFigure() 


	
	
private class Figure{

		PlotFrame frame ;
		
		Color MarkerColor = new Color(255,0,0,255);
		Color LineColor = new Color(0,255,0,255);
		int idata = 0; // dataset index 
		boolean visibility = false; 
		
		Figure(){ 
		super.figureList.add(this);
		frame = new PlotFrame("x", "y", "Figure");
		frame.setDefaultCloseOperation(JFrame.EXIT_ON_CLOSE);
		} // end constructor

		Figure(String xlabel, String ylabel, String title){
		super.figureList.add(this);
		frame = new PlotFrame(xlabel, ylabel, title);
		frame.setDefaultCloseOperation(JFrame.EXIT_ON_CLOSE);
		} // end constructor 

		
		private void setVisible(boolean _visibility) { visibility = _visibility; frame.setVisible(visibility);}
		private boolean isVisible() { return visibility; }
		private void update(){ this.getDrawingPanel().repaint(); }
		private Color[] getColor() {return new Color[] {MarkerColor, LineColor}; }
		
		private void hist(double[] x, int nbins, Color color){

			// Find min and max
			double min = data[0];
			double max = data[0];
			for(int i = 0; i < data.length; i++){
				if(data[i] < min){
					min = data[i];
				}
				if(data[i] > max){
					max = data[i]; 
				}
			} // min-max loop
			
			// Determine bin start values 
			double[] bins = new double[nbins];
			for(int i = 0; i < nbins; i++){
				bins[i] = min + i*(max-min)/(double)nbins;
			}
			
			// Sort data into bins
			double[] freq = new double[bins.length];
			for(int i = 0; i < data.length; i++){
				int cbin = 0;
				while(data[i] > bins[cbin] && cbin < bins.length-1){
					cbin++;
				}
				freq[cbin--]++;
			} // end for sort loop
			
			// Add data to panel 
			frame.append(idata, bins, freq);
			frame.setMarkerShape(idata, Dataset.BAR);
			frame.setMarkerColor(idata, color);

			// If figure is visible, repaint 
			if(this.isVisible()) this.update(); 

			// Increment dataset index 
			idata++; 
				
		} // end hist() 
		
		private void scatter(double[] x, double[] y, Color color){

			frame.append(idata, x, y);
			frame.setConnected(idata, false);
			frame.setMarkerShape(idata, Dataset.CIRCLE);
			frame.setMarkerColor(idata, color);
			if(this.isVisible()) this.update(); 
			idata++;
			
		} // end scatter 

		private void plot(double[] x, double[] y, Color mcolor, Color lcolor){
			frame.append(idata, x, y);
			frame.setConnected(idata, true); 
			frame.setMarkerShape(idata, Dataset.CIRCLE);
			frame.setMarkerColor(idata, mcolor);
			frame.setLineColor(idata, lcolor);
			if(this.isVisible()) this.update(); 
			idata++;
		} // end plot 

} // end inner class (Figure)


} // end class 
